# Supplementary material for: CD8+ Lymphocytes Control Viral Replication in SIVmac239-Infected Rhesus Macaques without Decreasing the Lifespan of Productively Infected Cells
Source: PLoS Pathog. 2010 Jan 29;6(1):e1000747. doi: 10.1371/journal.ppat.1000747 (PMC2813271; doi:10.1371/journal.ppat.1000747)
Supplement: Table S1 — Values for δ and μ for each animal, including lower and upper 95% confidence intervals. Values for δ (half-life of short-lived cells) and μ (half-life of long-lived cells) were estimated based on Eq. 1. 95% confidence intervals were calculated from 500 bootstrap replicates. (0.02 MB XLS) [file ppat.1000747.s002.xls]

## Sheet: Sheet3
	Early Phase
	CD8+ Lymphocyte-Depleted							Non-Depleted Controls
			95% Confidence Interval*			95% Confidence Interval*				95% Confidence Interval*			95% Confidence Interval*
	Animal	d	Lower	Upper	m	Lower	Upper	Animal	d	Lower	Upper	m	Lower	Upper
	RRf6	1.15	1	1.34	0.4	0.26	0.49	RMm6	0.73	0.67	0.81
	RAj7	0.6	0.51	0.71				RSq8	1.1	0.97	1.28	0.05	0	0.09
	RLi6	1.22	1.03	1.46	0.22	0.13	0.3	RUe7	1.64	1.49	1.78	0.13	0.1	0.15
	RPp6	0.74	0.45	1.5				RWf7	0.69	0.54	0.9	0.18	0.04	0.26
	RZl5	1.22	1.03	1.43	0.23	0.18	0.28	XHB	1.07	0.91	1.23	0.13	0.07	0.17
	Mean	0.986			0.283333			Mean	1.046			0.1225
	sd	0.294075			0.10116			sd	0.381746			0.0537742
	Late Phase
	CD8+ Lymphocyte-Depleted							Non-Depleted Controls
			95% Confidence Interval*			95% Confidence Interval*				95% Confidence Interval*			95% Confidence Interval*
	Animal	d	Lower	Upper	m	Lower	Upper	Animal	d	Lower	Upper	m	Lower	Upper
	RSq8	1.99	1.56	2.62	0.2	0.17	0.23	RRf6	1.51	0.98	3.39	0.4	0	0.57
	RUe7	0.92	0.53	2.1	0.03	0	0.19	RAj7	1.16	0.83	1.7	0.1	0.01	0.17
	RWf7	0.92	0.52	1.48	0.12	0.06	0.16	RLi6	0.92	0.7	1.17	0.16	0.13	0.2
	XHB	1.15	0.9	1.57	0.1	0.02	0.18
	Mean	1.245			0.1125			Mean	1.19667			0.22
	sd	0.508363			0.0699405			sd	0.296704			0.158745
	*Confidence intervals computed from 500 bootstrap replicates
